# Supplementary material for: Design of a Multi-Epitope Vaccine against Histoplasma capsulatum through Immunoinformatics Approaches
Source: J Fungi (Basel). 2024 Jan 5;10(1):43. doi: 10.3390/jof10010043 (PMC10817582; doi:10.3390/jof10010043)
Supplement: Supplementary file 1 [file jof-10-00043-s001.zip]

Archive with 9 entries (9 files):
- S1_Epitopes.xlsx
- S2_Clusters.xlsx
- S3_Popcov 1.xlsx
- S4_Ramachandran.xlsx
- S5_Hbonds.xlsx
- S6_ellipro.xlsx
- S7_cytokines.xlsx
- S8_animals_epitopes.xlsx
- Supplementary_figure_S1.jpg
