# Supplementary material for: Design of a Multi-Epitope Vaccine against Histoplasma capsulatum through Immunoinformatics Approaches
Source: J Fungi (Basel). 2024 Jan 5;10(1):43. doi: 10.3390/jof10010043 (PMC10817582; doi:10.3390/jof10010043)
Supplement: Supplementary file 1 [file jof-10-00043-s001.zip › S1_Epitopes.xlsx]

## Sheet: Hoja2
EEH10718.1	Predicted	Filtered	Overlapping + MHCI_immunogenicity	Clusters Similarity (Final)
MHCI Recommended	20278	725	16	6
MHCI ANN	19527	27
MHCII Recommended	20116	90	11	5
MHCI nn_align	20116	141
Bcell	79
EEH11056.1
MHCI Recommended	11961	393	9	6
MHCI ANN	11518	17
MHCII Recommended	11799	75	5	2
MHCI nn_align	11799	92
Bcell	42
EEH04925.1
MHCI Recommended	13554	392	13	8
MHCI ANN	13052	17
MHCII Recommended	13392	13	4	2
MHCI nn_align	13392	40
Bcell	53
EEH09124.1
MHCI Recommended	14013	399	9	2
MHCI ANN	13494	11
MHCII Recommended	13851	25	4	2
MHCI nn_align	13851	45
Bcell	51
AAB84182.2
MHCI Recommended	18819	590	4	1
MHCI ANN	18122	8
MHCII Recommended	18657	9	0	0
MHCI nn_align	18657	96
Bcell	67				MHCI	23
Total				34	MHCII	11
	23

## Sheet: Hoja5
			ADJUVANT
			DLAIARIKSERVGVT
			YEAFGYAVAAGFMA
			SVLAGAVLAGSAFAD
			FATFFAPSIFLIFAT
			DKLVASVRRNARLAS
			FAERIHKLVSLGLNI
			QLIGTLFATFFAPSI
			GLLTIAPLRNFFLVQ
			ILGDIGILTNATVFT
			VRENYEAIARKLGQT
			HHDPNPILTFRALLI
			QLSFAFNTYFLQQNG
			TVPPYLVGSFFTVLF
			WIVEWTPAF
			YICYIIFEI
			FIFAVLLRV
			LLGGALTNI
			MLVGINVAV
			RSMRHVDGW
			FENLGARLL
			YLVGSFFTV
			ILWDWHPFT
			KPYVLPVPF
			ETARYVAER
			KMMENVEYT
			SVRRNARLA
			LAAEARLRW
			FSAWTFDTW
			YAIGILWDW
			WLSDHDIPY
			MLQDAGIYV
			SESLFALFL
			SLSEALFNA
			HTVEHVADY
			ATGDEFFFK
			DAAFDTWSR
			TLTDRLANA
			RLSWALGLV
