# Supplementary material for: Design of a Multi-Epitope Vaccine against Histoplasma capsulatum through Immunoinformatics Approaches
Source: J Fungi (Basel). 2024 Jan 5;10(1):43. doi: 10.3390/jof10010043 (PMC10817582; doi:10.3390/jof10010043)
Supplement: Supplementary file 1 [file jof-10-00043-s001.zip › S2_Clusters.xlsx]

## Sheet: Hoja1
EEH10718.1	EEH11056.1	EEH04925.1	EEH09124.1	AAB84182.2	HSP60	Enolase	HSC82
ILWDWHPFT	YICYIIFEI	FSAWTFDTW	ATGDEFFFK	RSMRHVDGW	FENLGARLL	KPYVLPVPF	FAERIHKLVSLGLNI
YAIGILWDW	WIVEWTPAF	DAAFDTWSR	MLQDAGIYV		ILGDIGILTNATVFT
MLVGINVAV	LAAEARLRW	HTVEHVADY	QLSFAFNTYFLQQNG
SESLFALFL	ETARYVAER	RLSWALGLV	SVLAGAVLAGSAFAD
FIFAVLLRV	YLVGSFFTV	SLSEALFNA
LLGGALTNI	TLTDRLANA	KMMENVEYT
FATFFAPSIFLIFAT	DLAIARIKSERVGVT	SVRRNARLA
GLLTIAPLRNFFLVQ	TVPPYLVGSFFTVLF	WLSDHDIPY
QLIGTLFATFFAPSI		VRENYEAIARKLGQT
YEAFGYAVAAGFMAG		DKLVASVRRNARLAS
HHDPNPILTFRALLI

## Sheet: Hoja2
	Epitopes	H88	WU24	G186
EEH10718.1	ILWDWHPFT	100	100	100	14/34 -> 100%
	YAIGILWDW	100	100	100
	MLVGINVAV	100	88.89% MLVGVNVAV	100
	SESLFALFL	100	0	100
	FIFAVLLRV	100	FLFAVLLRV 88.89%	100
	LLGGALTNI	100	100	100
	FATFFAPSIFLIFAT	0	LATFFAPSIFLIFAT - 93.33%	100
	GLLTIAPLRNFFLVQ	100	0	100
	QLIGTLFATFFAPSI	QLIGPFSPHPFSSSS 40.00%	QLIGTLLATFFAPSI 93.33%	100
	YEAFGYAVAAGFMAG	GMLVGINVAVSFTAG 40.00%	100	100
	HHDPNPILTFRALLI	100	HHDPNPILTFRALLV 93.33%	100
EEH09124.1	ATGDEFFFK	100	GTGDEFFFK 88.89%	100
	MLQDAGIYV	100	100	100
	QLSFAFNTYFLQQNG	QLSFAFNSYYLQQDG -80%	QLSFAFNSYFLQDG -86.7%	100
	SVLAGAVLAGSAFAD	100	100	100
AAB84182.2	RSMRHVDGW	100	100	100
EEH04925	FSAWTFDTW	100	100	100
	DAAFDTWSR	100	100	100
	HTVEHVADY	100	100	100
	RLSWALGLV	100	100	100
	SLSEALFNA	100	100	100
	KMMENVEYT	100	100	100
	SVRRNARLA	100	100	100
	WLSDHDIPY	100	100	100
	VRENYEAIARKLGQT	VRENFEAIARKLGQT 93.3%	100	100
	DKLVASVRRNARLAS	100	DKLVASVRRNARLAG 93.3%	100
EEH11056.1	YICYIIFEI	-	0.8889	100
	WIVEWTPAF	-	33.33%	100
	LAAEARLRW	-	100.00%	100
	ETARYVAER	-	88.89%	100
	YLVGSFFTV	-	100.00%	100
	TLTDRLANA	-	66.67%	100
	DLAIARIKSERVGVT	-	100.00%	100
	TVPPYLVGSFFTVLF	-	100.00%	100
