# Supplementary material for: Design of a Multi-Epitope Vaccine against Histoplasma capsulatum through Immunoinformatics Approaches
Source: J Fungi (Basel). 2024 Jan 5;10(1):43. doi: 10.3390/jof10010043 (PMC10817582; doi:10.3390/jof10010043)
Supplement: Supplementary file 1 [file jof-10-00043-s001.zip › S3_Popcov 1.xlsx]

## Sheet: Hoja1
population/area	Class combined
	coveragea	average_hitb	pc90c
Argentina http://tools.iedb.org/population/#Argentina	99.99%	77.64	51.29
Bolivia http://tools.iedb.org/population/#Bolivia	77.82%	12.09	5.86
Brazil http://tools.iedb.org/population/#Brazil	100.0%	96.97	64.5
Canada http://tools.iedb.org/population/#Canada	99.98%	26.57	18.6
Central Africa http://tools.iedb.org/population/#Central%20Africa	99.98%	80.83	51.12
Central America http://tools.iedb.org/population/#Central%20America	99.54%	27.72	17.34
Chile http://tools.iedb.org/population/#Chile	99.98%	78.96	51.19
Colombia http://tools.iedb.org/population/#Colombia	99.84%	31.72	21.13
Costa Rica http://tools.iedb.org/population/#Costa%20Rica	99.24%	21.75	15.81
East Africa http://tools.iedb.org/population/#East%20Africa	100.0%	90.49	60.19
Ecuador http://tools.iedb.org/population/#Ecuador	99.88%	58.9	38.2
Europe http://tools.iedb.org/population/#Europe	100.0%	111.68	77.01
Guatemala http://tools.iedb.org/population/#Guatemala	53.11%	8.97	2.77
Mexico http://tools.iedb.org/population/#Mexico	100.0%	94.24	64.42
North Africa http://tools.iedb.org/population/#North%20Africa	99.84%	76.54	42.76
North America http://tools.iedb.org/population/#North%20America	100.0%	109.55	77.13
Paraguay http://tools.iedb.org/population/#Paraguay	46.93%	6.8	2.45
Peru http://tools.iedb.org/population/#Peru	100.0%	67.01	38.59
South Africa http://tools.iedb.org/population/#South%20Africa	95.27%	48.94	25.15
South America http://tools.iedb.org/population/#South%20America	100.0%	83.29	51.84
United States http://tools.iedb.org/population/#United%20States	100.0%	108.17	76.82
Venezuela http://tools.iedb.org/population/#Venezuela	100.0%	57.35	38.11
West Africa http://tools.iedb.org/population/#West%20Africa	100.0%	95.41	64.14
World http://tools.iedb.org/population/#World	100.0%	100.69	64.59
Average	94.64	65.51	42.54
Standard deviation	14.2	33.76	23.6
