# Supplementary material for: Design of a Multi-Epitope Vaccine against Histoplasma capsulatum through Immunoinformatics Approaches
Source: J Fungi (Basel). 2024 Jan 5;10(1):43. doi: 10.3390/jof10010043 (PMC10817582; doi:10.3390/jof10010043)
Supplement: Supplementary file 1 [file jof-10-00043-s001.zip › S4_Ramachandran.xlsx]

## Sheet: Hoja1
ColabFold
1	79.4% core 13.8% allow 4.7% gener 2.2% disall
2	67.4% core 11.6% allow 10.8% gener 10.1% disall
3	72.1% core 18.4% allow 5.6% gener 3.8% disal
4	83.4% core 11.6% allow 4.3% gener 0.7% disall
5	72.9% core 17.9% allow 6.0% gener 3.2% disall
Galaxy
1	97.3% core 2.2% allow 0.2% gener 0.3% disall
2	98.0% core 1.7% allow 0.0% gener 0.3% disall
3	98.0% core 1.5% allow 0.2% gener 0.3% disall
4	97.2% core 2.2% allow 0.2% gener 0.5% disall
5	98.3% core 1.3% allow 0.0% gener 0.3% disall
