# Supplementary material for: Design of a Multi-Epitope Vaccine against Histoplasma capsulatum through Immunoinformatics Approaches
Source: J Fungi (Basel). 2024 Jan 5;10(1):43. doi: 10.3390/jof10010043 (PMC10817582; doi:10.3390/jof10010043)
Supplement: Supplementary file 1 [file jof-10-00043-s001.zip › S5_Hbonds.xlsx]

## Sheet: Hoja1
Hydrogen bonds				Salt bridges
##	Structure 1	Dist. [Å]	Structure 2	##	Structure 1	Dist. [Å]	Structure 2
1	A:GLY 364[ N ]	3.83	B:TYR 617[ OH ]	1	A:ASP 395[ OD1]	2.40	B:ARG 36[ NH1]
2	A:SER 386[ N ]	3.60	B:TYR 625[ OH ]	2	A:ASP 395[ OD2]	2.60	B:ARG 36[ NH1]
3	A:VAL 411[ N ]	3.22	B:TYR 629[ OH ]	3	A:ASP 395[ OD1]	3.96	B:ARG 36[ NH2]
4	A:LYS 435[ NZ ]	3.63	B:TYR 629[ O ]	4	A:ASP 395[ OD2]	3.32	B:ARG 36[ NH2]
5	A:ASN 433[ ND2]	3.85	B:ARG 702[ O ]	5	A:GLU 485[ OE2]	2.45	B:ARG 694[ NH1]
6	A:GLY 389[ O ]	2.19	B:ARG 36[ NH2]	6	A:GLU 485[ OE1]	3.68	B:ARG 694[ NH1]
7	A:GLN 344[ OE1]	2.51	B:ARG 43[ NE ]	7	A:GLU 485[ OE2]	2.71	B:ARG 694[ NH2]
8	A:SER 368[ OG ]	3.64	B:ARG 43[ NH1]	8	A:GLU 485[ OE1]	2.91	B:ARG 694[ NH2]
9	A:ASP 490[ O ]	3.60	B:ARG 115[ NE ]
10	A:GLU 485[ OE2]	2.45	B:ARG 694[ NH1]
11	A:GLU 485[ OE1]	2.91	B:ARG 694[ NH2]
12	A:HIS 458[ O ]	3.39	B:ARG 702[ NE ]
