# Supplementary material for: Design of a Multi-Epitope Vaccine against Histoplasma capsulatum through Immunoinformatics Approaches
Source: J Fungi (Basel). 2024 Jan 5;10(1):43. doi: 10.3390/jof10010043 (PMC10817582; doi:10.3390/jof10010043)
Supplement: Supplementary file 1 [file jof-10-00043-s001.zip › S6_ellipro.xlsx]

## Sheet: Hoja1
No.	Residues	Number of residues	Score
1	A:L150, A:E151, A:A152, A:A153, A:A154, A:K155, A:D156, A:L157, A:A158, A:I159, A:A160, A:R161, A:I162, A:K163, A:S164, A:E165, A:R166	17	0.922
2	A:G375, A:S378, A:A380, A:F381, A:N382, A:T383, A:Y384, A:L386, A:Q387, A:Q388, A:N389, A:G390, A:G391, A:P392, A:G393, A:P394, A:G395, A:T396, A:V397, A:P398, A:P399, A:Y400, A:L401, A:V402, A:G403, A:S404, A:F405, A:F406, A:T407, A:V408, A:L409, A:F410, A:A411, A:A412, A:Y413, A:I415, A:V416, A:E417	38	0.864
3	A:V167, A:G168, A:V169, A:T170, A:G171, A:P172, A:G173, A:P174, A:G175, A:Y176, A:E177, A:A178, A:F179, A:G180, A:Y181, A:A182, A:V183, A:A184, A:A185, A:G186, A:F187, A:M188, A:A189, A:G190, A:G191, A:P192, A:G193, A:P194, A:S196	29	0.822
4	A:A39, A:E40, A:E41, A:T42, A:R43, A:R44, A:S45, A:R46, A:V47, A:E48, A:E49, A:S50, A:R51, A:A52, A:R53, A:L54, A:T55, A:K56, A:L57, A:Q58, A:E59, A:D60, A:L61, A:P62, A:E63, A:Q64, A:L65, A:T66, A:E67, A:L68, A:R69, A:E70, A:K71, A:F72, A:T73, A:A74, A:E75, A:E76, A:L77, A:R78, A:K79, A:A80, A:A81, A:E82, A:G83, A:Y84, A:L85, A:E86, A:A87, A:A88, A:T89, A:S90, A:E91, A:L92, A:V93, A:E94, A:R95	57	0.797
5	A:T330, A:G331, A:P332, A:G333, A:P334, A:G335, A:V336, A:R337, A:E338, A:N339, A:Y340, A:E341, A:A342, A:I343, A:A344, A:R345, A:K346, A:L347, A:G348, A:Q349, A:T350, A:G351, A:P352, A:G353, A:P354, A:G355, A:H356, A:H357	28	0.756
6	A:M1, A:A2, A:E3, A:N4, A:S5, A:N6, A:I7, A:D8, A:D9, A:K11	10	0.746
7	A:G96, A:E97, A:A98, A:A99, A:L100, A:E101, A:R102, A:L103, A:R104, A:S105, A:Q106, A:Q107, A:S108, A:F109, A:E111, A:V112, A:S113, A:A114, A:R115, A:A116, A:E117, A:G118, A:Y119, A:V120, A:D121, A:Q122, A:A123, A:V124, A:E125, A:L126, A:Q128, A:E129	32	0.732
8	A:T419, A:P420, A:A421, A:F422, A:A423, A:A424, A:Y425, A:Y426, A:I427, A:C428, A:Y429, A:I430, A:I431, A:F432, A:E433, A:I434, A:A435, A:A436, A:F438, A:I439, A:A441, A:V442, A:R445	23	0.719
9	A:D358, A:P359, A:N360, A:P361, A:I362, A:L363, A:T364, A:F365	8	0.703
10	A:Y553, A:T554, A:A555, A:A556, A:Y557	5	0.682
11	A:L463, A:I466, A:N467, A:A469, A:V470, A:A471, A:A472, A:Y473, A:R474, A:S475, A:M476, A:R477	12	0.656
12	A:A240, A:S241, A:R243, A:R244, A:N245, A:L248, A:A249, A:S250, A:G251, A:P252, A:G253, A:P254, A:G255, A:F256, A:A257, A:E258, A:R259, A:H261	18	0.654
13	A:T33, A:N34, A:R36, A:E37, A:R38	5	0.65
14	A:L607, A:S608, A:D609, A:H610, A:D611, A:I612, A:P613, A:Y614, A:A615, A:A616, A:Y617, A:M618	12	0.637
15	A:N305, A:F306, A:F307, A:L308, A:V309, A:Q310, A:G311, A:P312, A:G313, A:P314, A:G315, A:I316, A:L317	13	0.6
16	A:G132, A:T133, A:A135, A:S136, A:E139, A:G140, A:A142, A:A143, A:K144, A:V146, A:G147, A:I148, A:E149	13	0.595
17	A:H478, A:V479, A:D480, A:G481	4	0.589
18	A:E549, A:N550, A:V551, A:E552	4	0.581
19	A:G291, A:P292, A:G293, A:P294, A:G295, A:G296, A:L297, A:L298, A:T299, A:I300, A:A301, A:P302, A:L303	13	0.556
20	A:A664, A:Y665, A:A666, A:T667, A:G668, A:D669	6	0.509
