# Supplementary material for: Design of a Multi-Epitope Vaccine against Histoplasma capsulatum through Immunoinformatics Approaches
Source: J Fungi (Basel). 2024 Jan 5;10(1):43. doi: 10.3390/jof10010043 (PMC10817582; doi:10.3390/jof10010043)
Supplement: Supplementary file 1 [file jof-10-00043-s001.zip › S7_cytokines.xlsx]

## Sheet: Hoja4
Epitope ID	Epitope	TNF-a	IL17	IFN-y	IL6
Epi1	FATFFAPSIFLIFAT	TNF non-inducer	IL-17 inducing	NEGATIVE	IL-6 non-inducer
Epi11	YEAFGYAVAAGFMAG	TNF-inducer	Negative	POSITIVE	IL-6 non-inducer
Epi12	HHDPNPILTFRALLI	TNF-inducer	IL-17 inducing	POSITIVE	IL-6 non-inducer
Epi13	DAAFDTWSR	TNF-inducer	Negative	NEGATIVE	IL-6 inducer
Epi14	DLAIARIKSERVGVT	TNF non-inducer	Negative	NEGATIVE	IL-6 non-inducer
Epi15	HTVEHVADY	TNF-inducer	Negative	POSITIVE	IL-6 inducer
Epi16	MLVGINVAV	TNF-inducer	IL-17 inducing	POSITIVE	IL-6 inducer	X
Epi17	LAAEARLRW	TNF-inducer	Negative	POSITIVE	IL-6 inducer
Epi18	RLSWALGLV	TNF-inducer	IL-17 inducing	NEGATIVE	IL-6 inducer
Epi19	SVLAGAVLAGSAFAD	TNF non-inducer	Negative	NEGATIVE	IL-6 non-inducer
Epi2	GLLTIAPLRNFFLVQ	TNF non-inducer	IL-17 inducing	NEGATIVE	IL-6 inducer
Epi20	ETARYVAER	TNF-inducer	Negative	NEGATIVE	IL-6 inducer
Epi21	TVPPYLVGSFFTVLF	TNF non-inducer	Negative	POSITIVE	IL-6 non-inducer
Epi22	SLSEALFNA	TNF-inducer	IL-17 inducing	NEGATIVE	IL-6 inducer
Epi23	MLQDAGIYV	TNF-inducer	Negative	POSITIVE	IL-6 inducer
Epi24	KMMENVEYT	TNF-inducer	Negative	NEGATIVE	IL-6 inducer
Epi25	DKLVASVRRNARLAS	TNF-inducer	IL-17 inducing	POSITIVE	IL-6 non-inducer
Epi26	SESLFALFL	TNF-inducer	IL-17 inducing	NEGATIVE	IL-6 inducer
Epi27	QLSFAFNTYFLQQNG	TNF non-inducer	Negative	NEGATIVE	IL-6 non-inducer
Epi28	SVRRNARLA	TNF-inducer	IL-17 inducing	NEGATIVE	IL-6 inducer
Epi29	FIFAVLLRV	TNF-inducer	IL-17 inducing	POSITIVE	IL-6 inducer	X
Epi3	QLIGTLFATFFAPSI	TNF non-inducer	Negative	NEGATIVE	IL-6 non-inducer
Epi30	WLSDHDIPY	TNF-inducer	Negative	NEGATIVE	IL-6 inducer
Epi31	YLVGSFFTV	TNF-inducer	Negative	POSITIVE	IL-6 inducer
Epi32	VRENYEAIARKLGQT	TNF non-inducer	Negative	POSITIVE	IL-6 non-inducer
Epi33	TLTDRLANA	TNF-inducer	Negative	NEGATIVE	IL-6 inducer
Epi34	RSMRHVDGW	TNF non-inducer	Negative	NEGATIVE	IL-6 inducer
Epi35	LLGGALTNI	TNF-inducer	IL-17 inducing	NEGATIVE	IL-6 inducer
Epi4	FSAWTFDTW	TNF non-inducer	Negative	NEGATIVE	IL-6 inducer
Epi5	ATGDEFFFK	TNF-inducer	IL-17 inducing	NEGATIVE	IL-6 inducer
Epi6	ILWDWHPFT	TNF-inducer	IL-17 inducing	POSITIVE	IL-6 inducer	X
Epi7	YAIGILWDW	TNF-inducer	Negative	NEGATIVE	IL-6 inducer
Epi8	YICYIIFEI	TNF-inducer	Negative	POSITIVE	IL-6 inducer
Epi9	WIVEWTPAF	TNF-inducer	Negative	NEGATIVE	IL-6 inducer
		24	13	13	24

## Sheet: Hoja1
IL-6 non-inducer
IL-6 non-inducer
IL-6 non-inducer
IL-6 inducer
IL-6 non-inducer
IL-6 inducer
IL-6 inducer
IL-6 inducer
IL-6 inducer
IL-6 non-inducer
IL-6 inducer
IL-6 inducer
IL-6 non-inducer
IL-6 inducer
IL-6 inducer
IL-6 inducer
IL-6 non-inducer
IL-6 inducer
IL-6 non-inducer
IL-6 inducer
IL-6 inducer
IL-6 non-inducer
IL-6 inducer
IL-6 inducer
IL-6 non-inducer
IL-6 inducer
IL-6 inducer
IL-6 inducer
IL-6 inducer
IL-6 inducer
IL-6 inducer
IL-6 inducer
IL-6 inducer
IL-6 inducer
