# Supplementary material for: Design of a Multi-Epitope Vaccine against Histoplasma capsulatum through Immunoinformatics Approaches
Source: J Fungi (Basel). 2024 Jan 5;10(1):43. doi: 10.3390/jof10010043 (PMC10817582; doi:10.3390/jof10010043)
Supplement: Supplementary file 1 [file jof-10-00043-s001.zip › S8_animals_epitopes.xlsx]

## Sheet: Dog 10
Allele	Length	Peptide	Percentile Rank	Finals
DLA-8850101	9	FIFAVLLRV	0.13	FIFAVLLRV
DLA-8850101	9	YLVGSFFTV	0.14	YLVGSFFTV
DLA-8850801	9	ATGDEFFFK	0.25	ATGDEFFFK
DLA-8803401	9	HTVEHVADY	0.27	HTVEHVADY
DLA-8850801	9	HTVEHVADY	0.31	MLQDAGIYV
DLA-8850101	9	MLQDAGIYV	0.32	WIVEWTPAF
DLA-8850101	9	WIVEWTPAF	0.33	MLVGINVAV
DLA-8850101	9	MLVGINVAV	0.56	YICYIIFEI
DLA-8850101	9	YICYIIFEI	0.56	KMMENVEYT
DLA-8850801	9	KMMENVEYT	0.58	SLSEALFNA
DLA-8850801	9	SLSEALFNA	0.66
DLA-8803401	9	WIVEWTPAF	0.69
DLA-8850801	9	YLVGSFFTV	0.71
DLA-8850801	9	FIFAVLLRV	0.91

## Sheet: Horse 25
allele	peptide	rank		peptide
HLA-A*68:01	ETARYVAER	0.01		ETARYVAER
HLA-B*58:01	LAAEARLRW	0.01		LAAEARLRW
HLA-B*57:01	RSMRHVDGW	0.01		RSMRHVDGW
HLA-B*57:01	LAAEARLRW	0.01		HTVEHVADY
HLA-A*26:01	HTVEHVADY	0.01		ATGDEFFFK
HLA-B*58:01	RSMRHVDGW	0.01		FSAWTFDTW
HLA-A*11:01	ATGDEFFFK	0.01		YLVGSFFTV
HLA-B*58:01	FSAWTFDTW	0.03		MLQDAGIYV
HLA-A*02:01	YLVGSFFTV	0.03		FENLGARLL
HLA-A*02:06	YLVGSFFTV	0.03		KPYVLPVPF
HLA-A*02:03	YLVGSFFTV	0.03		SLSEALFNA
HLA-A*33:01	ETARYVAER	0.03		SESLFALFL
HLA-A*02:01	MLQDAGIYV	0.04		YAIGILWDW
HLA-B*53:01	LAAEARLRW	0.04		DAAFDTWSR
HLA-A*32:01	RSMRHVDGW	0.04		TLTDRLANA
HLA-B*40:01	FENLGARLL	0.05		FIFAVLLRV
HLA-B*07:02	KPYVLPVPF	0.05		WIVEWTPAF
HLA-A*02:01	SLSEALFNA	0.06		MLVGINVAV
HLA-A*02:03	MLQDAGIYV	0.06		KMMENVEYT
HLA-A*30:02	HTVEHVADY	0.06		SVRRNARLA
HLA-B*40:01	SESLFALFL	0.07		LLGGALTNI
HLA-B*58:01	YAIGILWDW	0.07		WLSDHDIPY
HLA-A*02:06	SLSEALFNA	0.07		ILWDWHPFT
HLA-A*02:03	SLSEALFNA	0.07		RLSWALGLV
HLA-B*53:01	YAIGILWDW	0.07		YICYIIFEI
HLA-A*02:06	MLQDAGIYV	0.08
HLA-B*57:01	FSAWTFDTW	0.09
HLA-A*68:01	DAAFDTWSR	0.09
HLA-A*02:03	TLTDRLANA	0.09
HLA-A*33:01	DAAFDTWSR	0.09
HLA-B*35:01	KPYVLPVPF	0.1
HLA-A*02:06	FIFAVLLRV	0.1
HLA-A*02:01	FIFAVLLRV	0.13
HLA-A*02:03	FIFAVLLRV	0.13
HLA-B*57:01	YAIGILWDW	0.14
HLA-A*26:01	WIVEWTPAF	0.14
HLA-A*02:01	MLVGINVAV	0.15
HLA-B*35:01	HTVEHVADY	0.15
HLA-B*53:01	FSAWTFDTW	0.15
HLA-A*02:01	KMMENVEYT	0.16
HLA-B*53:01	KPYVLPVPF	0.16
HLA-B*44:03	SESLFALFL	0.17
HLA-A*02:03	MLVGINVAV	0.17
HLA-A*02:06	KMMENVEYT	0.18
HLA-A*01:01	HTVEHVADY	0.18
HLA-B*44:02	SESLFALFL	0.18
HLA-A*30:01	SVRRNARLA	0.19
HLA-A*02:03	LLGGALTNI	0.2
HLA-A*02:06	MLVGINVAV	0.2
HLA-B*35:01	WLSDHDIPY	0.21
HLA-A*03:01	ATGDEFFFK	0.22
HLA-B*15:01	HTVEHVADY	0.22
HLA-A*02:01	ILWDWHPFT	0.22
HLA-B*35:01	WIVEWTPAF	0.22
HLA-B*44:02	FENLGARLL	0.23
HLA-B*15:01	WLSDHDIPY	0.24
HLA-B*44:03	FENLGARLL	0.24
HLA-A*02:01	LLGGALTNI	0.29
HLA-A*02:03	KMMENVEYT	0.29
HLA-A*32:01	LAAEARLRW	0.29
HLA-A*01:01	WLSDHDIPY	0.31
HLA-A*02:01	TLTDRLANA	0.34
HLA-A*68:02	FIFAVLLRV	0.34
HLA-B*51:01	KPYVLPVPF	0.36
HLA-A*68:02	MLVGINVAV	0.36
HLA-A*02:03	RLSWALGLV	0.42
HLA-A*02:06	TLTDRLANA	0.43
HLA-A*26:01	ETARYVAER	0.43
HLA-A*68:01	HTVEHVADY	0.45
HLA-A*02:06	ILWDWHPFT	0.45
HLA-A*32:01	FSAWTFDTW	0.46
HLA-A*26:01	WLSDHDIPY	0.47
HLA-A*68:02	YLVGSFFTV	0.56
HLA-A*30:01	ATGDEFFFK	0.59
HLA-A*32:01	YAIGILWDW	0.59
HLA-A*02:06	LLGGALTNI	0.6
HLA-A*68:01	ATGDEFFFK	0.66
HLA-B*08:01	KPYVLPVPF	0.68
HLA-B*15:01	WIVEWTPAF	0.71
HLA-A*68:02	MLQDAGIYV	0.76
HLA-A*32:01	WIVEWTPAF	0.76
HLA-B*53:01	WIVEWTPAF	0.77
HLA-A*30:02	WLSDHDIPY	0.78
HLA-A*31:01	ETARYVAER	0.83
HLA-B*35:01	LAAEARLRW	0.84
HLA-A*23:01	YAIGILWDW	0.95
HLA-B*58:01	HTVEHVADY	0.96
HLA-A*31:01	ATGDEFFFK	0.99
HLA-A*02:06	YICYIIFEI	0.99
HLA-A*02:01	YICYIIFEI	0.99
